# Supplementary material for: Association of plasma and CSF cytochrome P450, soluble epoxide hydrolase, and ethanolamide metabolism with Alzheimer’s disease
Source: Alzheimers Res Ther. 2021 Sep 6;13:149. doi: 10.1186/s13195-021-00893-6 (PMC8422756; doi:10.1186/s13195-021-00893-6)
Supplement: Supplementary file 4 — Additional file 4 : Table S1. Cohort Characteristics. [file 13195_2021_893_MOESM4_ESM.xlsx]

## Sheet: Table S1
Table S1: Cohort Characteristics
	CSF		Plasma
	AD (n=150)	Control (n=139)	AD (n=148)	Control (n=133)
Male:Females	47%:53%	28%:72%	47%:53%	27%:73%
Agea	68.2 ± 1.34	65.2 ± 1.38	68 ± 1.36	65.6 ± 1.53
AB42a	300 ± 17.4	536 ± 25.8	300 ± 17.4	530 ± 25.8
MoCAa	16.4 ± 1.02	26.5 ± 0.523	16.4 ± 1.04	26.5 ± 0.579
pTaua	62.8 ± 3.88	31.6 ± 2.38	62.8 ± 3.93	30.7 ± 2.44
tTaua	115 ± 7.58	54.1 ± 4.09	115 ± 7.71	53.7 ± 4.6
ApoE genotype %
E2/E3	0.01	0.17	0.01	0.17
E2/E4	0.02	0.05	0.02	0.04
E3/E3	0.27	0.53	0.27	0.55
E3/E4	0.51	0.22	0.5	0.21
E4/E4	0.19	0.03	0.2	0.03
Race %
Native americans	0.01	-	0.01	-
Asian	0.01	0.01	0.01	-
Black or African American	0.07	0.14	0.07	0.14
Caucasian or White	0.92	0.86	0.92	0.86
a – Results are means ± 95% confidence intervals
