# Supplementary material for: Association of plasma and CSF cytochrome P450, soluble epoxide hydrolase, and ethanolamide metabolism with Alzheimer’s disease
Source: Alzheimers Res Ther. 2021 Sep 6;13:149. doi: 10.1186/s13195-021-00893-6 (PMC8422756; doi:10.1186/s13195-021-00893-6)
Supplement: Supplementary file 6 — Additional file 6 : Table S3. The mean values and t-test and two-way ANOVA interaction p-values for all detected metabolites in plasma. [file 13195_2021_893_MOESM6_ESM.xlsx]

## Sheet: ANOVA AD vs controlSupplement
Table S3. The mean values and t-test and two-way ANOVA interaction p-values for all detected metabolites in plasma. P-values < 0.05 are colored red, p-values > 0.05 < 0.1 are colored orange.
Metabolite information				p-values				Mean [95%CI] Uning subjects with p of fasted >60%
				Uning subjects with p of fasted >60%			p-value AD vs Control All subjects
Metabolite name	Chemical class	Enzyme	Units	p-value AD vs Control	p-value Gender x Disease interaction	p-value Race x Disease interaction		Control mean [95%CI]	AD mean [95%CI]
Oxylipins, endocannabinoids, PUFAS and NSADs
TXB2	TX	COX1	nM	0.108	0.516	0.309	0.0435	0.327 [0.262 - 0.408]	0.234 [0.178 - 0.307]
PGE2	PGs	COX2	nM	0.112	0.275	0.236	0.0459	0.209 [0.182 - 0.238]	0.16 [0.13 - 0.197]
PGD2	PGs	COX2	nM	0.0346	0.327	0.0459	0.0037	0.355 [0.286 - 0.441]	0.225 [0.142 - 0.355]
PGF2a	PGs	COX2	nM	0.0163	0.481	0.609	0.0632	0.65 [0.525 - 0.805]	0.387 [0.284 - 0.527]
F2-IsoP	PGs	Auto-ox	nM	0.0059	0.407	0.923	0.0001	8.22 [7.15 - 9.45]	6.36 [5.33 - 7.59]
5_15-DiHETE	Diol	LOX	nM	0.272	0.278	0.381	0.383	0.0998 [0.0777 - 0.128]	0.106 [0.0717 - 0.158]
9_12_13-TriHOME	Triol	LOX	nM	0.0006	0.828	0.165	0.0618	4.38 [3.75 - 5.1]	2.65 [2.2 - 3.18]
9_10-e-DiHO	vic-Diol	sEH	nM	0.0236	0.905	0.605	0.986	3.97 [3.56 - 4.42]	3.05 [2.68 - 3.46]
12_13-DiHOME	vic-Diol	sEH	nM	0.103	0.7	0.495	0.0761	4.71 [4.26 - 5.21]	3.86 [3.38 - 4.41]
9_10-DiHOME	vic-Diol	sEH	nM	0.413	0.442	0.377	0.0001	3.16 [2.89 - 3.45]	3.25 [2.94 - 3.59]
15_16-DiHODE	vic-Diol	sEH	nM	0.813	0.858	0.849	0.0001	11.6 [10.5 - 12.8]	10.9 [9.47 - 12.5]
12_13-DiHODE	vic-Diol	sEH	nM	0.711	0.26	0.502	0.0001	0.218 [0.176 - 0.27]	0.202 [0.151 - 0.27]
9_10-DiHODE	vic-Diol	sEH	nM	0.909	0.587	0.235	0.0001	0.192 [0.162 - 0.228]	0.184 [0.141 - 0.24]
14_15-DiHETrE	vic-Diol	sEH	nM	0.0004	0.305	0.833	0.0017	0.833 [0.784 - 0.886]	1 [0.912 - 1.1]
11_12-DiHETrE	vic-Diol	sEH	nM	0.0092	0.23	0.757	0.0538	0.709 [0.67 - 0.75]	0.81 [0.735 - 0.894]
8_9-DiHETrE	vic-Diol	sEH	nM	0.205	0.762	0.97	0.87	0.266 [0.203 - 0.347]	0.339 [0.24 - 0.478]
5_6-DiHETrE	vic-Diol	sEH	nM	0.47	0.507	0.653	0.0223	0.565 [0.513 - 0.622]	0.51 [0.449 - 0.581]
17_18-DiHETE	vic-Diol	sEH	nM	0.0001	0.118	0.632	0.0001	1.73 [1.32 - 2.27]	5.23 [4.32 - 6.34]
19_20-DiHDoPE	vic-Diol	sEH	nM	0.802	0.0983	0.938	0.623	2 [1.83 - 2.18]	2.03 [1.78 - 2.33]
13-HODE	R-OH	LOX	nM	0.0793	0.305	0.96	0.76	16.8 [15.4 - 18.3]	14.3 [12.7 - 16.1]
9-HODE	R-OH	LOX	nM	0.563	0.428	0.815	0.128	11.9 [10.9 - 13]	10.9 [9.66 - 12.2]
13-HOTE	R-OH	LOX	nM	0.686	0.299	0.907	0.0082	0.709 [0.601 - 0.836]	0.624 [0.483 - 0.806]
9-HOTE	R-OH	LOX	nM	0.863	0.976	0.0958	0.0077	0.479 [0.424 - 0.542]	0.446 [0.39 - 0.511]
15-HETE	R-OH	LOX	nM	0.769	0.316	0.639	0.241	3.17 [2.82 - 3.55]	3.13 [2.81 - 3.49]
12-HETE	R-OH	LOX	nM	0.224	0.751	0.0638	0.0005	3.35 [2.95 - 3.81]	2.81 [2.46 - 3.21]
11-HETE	R-OH	LOX	nM	0.224	0.619	0.966	0.0021	2.01 [1.75 - 2.3]	1.61 [1.4 - 1.86]
9-HETE	R-OH	LOX	nM	0.168	0.57	0.464	0.0039	1.73 [1.47 - 2.03]	1.32 [1.12 - 1.57]
8-HETE	R-OH	LOX	nM	0.0032	0.984	0.659	0.0001	3.64 [3.18 - 4.17]	2.51 [2.16 - 2.93]
5-HETE	R-OH	LOX	nM	0.0593	0.648	0.272	0.0001	5.02 [4.43 - 5.68]	3.79 [3.35 - 4.29]
15-HEPE	R-OH	LOX	nM	0.116	0.235	0.979	0.0059	0.345 [0.282 - 0.422]	0.294 [0.24 - 0.359]
12-HEPE	R-OH	LOX	nM	0.0073	0.598	0.792	0.0001	0.459 [0.39 - 0.539]	0.313 [0.253 - 0.387]
9-HEPE	R-OH	Auto-ox	nM	0.0105	0.93	0.174	0.0001	0.319 [0.256 - 0.397]	0.158 [0.103 - 0.241]
5-HEPE	R-OH	LOX	nM	0.0028	0.705	0.754	0.0001	0.908 [0.771 - 1.07]	0.572 [0.463 - 0.706]
14-HDoHE	R-OH	LOX	nM	0.0171	0.324	0.574	0.0002	2.4 [2 - 2.88]	1.61 [1.17 - 2.21]
4-HDoHE	R-OH	LOX	nM	0.0008	0.402	0.0713	0.0001	1.03 [0.886 - 1.21]	0.651 [0.545 - 0.777]
13-KODE	R=0	ADH	nM	0.349	0.614	0.261	0.0061	1.74 [1.43 - 2.12]	1.46 [1.18 - 1.81]
12(13)-EpOME	Epox	CYP	nM	0.405	0.719	0.192	0.0001	2.28 [2.03 - 2.56]	2.41 [2.07 - 2.8]
9(10)-EpOME	Epox	CYP	nM	0.026	0.9	0.452	0.0001	0.29 [0.244 - 0.346]	0.369 [0.3 - 0.453]
15(16)-EpODE	Epox	CYP	nM	0.206	0.7	0.414	0.0001	2.14 [1.9 - 2.4]	2.42 [2.06 - 2.84]
9(10)-EpODE	Epox	CYP	nM	0.456	0.283	0.16	0.63	0.174 [0.147 - 0.206]	0.146 [0.11 - 0.193]
14(15)-EpETrE	Epox	CYP	nM	0.333	0.101	0.496	0.076	0.0851 [0.0634 - 0.114]	0.1 [0.074 - 0.136]
11(12)-EpETrE	Epox	CYP	nM	0.3	0.349	0.259	0.616	0.0574 [0.0439 - 0.0751]	0.0705 [0.0507 - 0.0979]
LA	PUFA	Diet	Rel Abs	0.0922	0.273	0.35	0.723	0.154 [0.143 - 0.166]	0.158 [0.138 - 0.18]
ALA	PUFA	Diet	Rel Abs	0.102	0.435	0.703	0.574	0.146 [0.131 - 0.162]	0.153 [0.128 - 0.184]
AA	PUFA	D5D	Rel Abs	0.0125	0.328	0.439	0.723	0.138 [0.126 - 0.151]	0.155 [0.139 - 0.172]
EPA	PUFA	D6D	Rel Abs	0.324	0.0928	0.611	0.0668	0.12 [0.105 - 0.138]	0.13 [0.108 - 0.156]
DHA	PUFA	D6D	Rel Abs	0.419	0.0253	0.913	0.0334	0.147 [0.133 - 0.162]	0.149 [0.128 - 0.174]
OEA	Acyl-EA	PLD	nM	0.0004	0.647	0.0846	0.0001	7.31 [6.63 - 8.06]	5.23 [4.79 - 5.7]
LEA	Acyl-EA	PLD	nM	0.278	0.527	0.924	0.732	4.26 [3.9 - 4.65]	4.5 [4.13 - 4.91]
aLEA	Acyl-EA	PLD	nM	0.72	0.321	0.437	0.894	0.179 [0.161 - 0.199]	0.184 [0.164 - 0.207]
DGLEA	Acyl-EA	PLD	nM	0.002	0.247	0.919	0.0001	0.245 [0.216 - 0.276]	0.175 [0.151 - 0.201]
AEA	Acyl-EA	PLD	nM	0.0002	0.968	0.502	0.0001	2.2 [1.97 - 2.46]	1.49 [1.36 - 1.64]
DEA	Acyl-EA	PLD	nM	0.0001	0.791	0.169	0.0001	0.664 [0.571 - 0.771]	0.378 [0.325 - 0.44]
DHEA	Acyl-EA	PLD	nM	0.0003	0.124	0.173	0.0001	1.67 [1.5 - 1.86]	1.18 [1.04 - 1.34]
POEA	Acyl-EA	PLD	Rel Abs	0.445	0.954	0.265	0.0736	0.127 [0.111 - 0.145]	0.119 [0.0985 - 0.144]
EPEA	Acyl-EA	PLD	Rel Abs	0.621	0.597	1	0.0257	0.102 [0.0878 - 0.119]	0.0873 [0.0704 - 0.108]
NO-Gly	Acyl-Gly	FAAH	nM	0.215	0.401	0.764	0.0001	5.21 [4.8 - 5.66]	4.7 [4.29 - 5.16]
NA-Gly	Acyl-Gly	FAAH	nM	0.126	0.791	0.905	0.951	0.609 [0.533 - 0.695]	0.72 [0.621 - 0.835]
1-AG and 2-AG	MAG	PL	nM	0.709	0.349	0.237	0.0089	25.3 [22.8 - 28]	23.8 [21.2 - 26.8]
1-LG and 2-LG	MAG	PL	nM	0.209	0.456	0.104	0.849	260 [229 - 295]	222 [197 - 250]
1-OG and 2-OG	MAG	PL	nM	0.0184	0.75	0.0756	0.789	409 [358 - 467]	318 [284 - 355]
Ibuprofen	NSAID	Treatment	nM	0.725	0.975	0.737	0.09	64.2 [38.6 - 107]	41 [21.4 - 78.4]
Naproxen	NSAID	Treatment	nM	0.0959	0.66	0.225	0.0737	10.3 [5.31 - 19.9]	31.4 [7.51 - 132]
Acetaminophen	NSAID	Treatment	nM	0.905	0.868	0.475	0.778	5.14 [3.09 - 8.54]	5.06 [2.61 - 9.82]
Oxylipin ratios
12,13-DiHOME/EpOME				0.0017	0.595	0.302	0.0001	2.07 [1.93 - 2.22]	1.6 [1.43 - 1.79]
9_10-DiHODE/9(10)-EpODE				0.475	0.228	0.777	0.0002	1.09 [0.87 - 1.36]	1.26 [0.861 - 1.84]
13-KODE/13-HODE				0.984	0.333	0.182	0.0022	0.103 [0.0867 - 0.123]	0.104 [0.0854 - 0.126]
11,12/14,15-DiHETrE				0.0494	0.552	0.246	0.0029	0.851 [0.825 - 0.878]	0.809 [0.771 - 0.849]
14,15/11,12-DiHETrE				0.0494	0.552	0.246	0.0029	1.18 [1.14 - 1.21]	1.24 [1.18 - 1.3]
Sum(DiHOME)/Sum(EpOME)				0.0156	0.606	0.519	0.0131	3.02 [2.8 - 3.26]	2.5 [2.24 - 2.78]
9,10-DiHOME/EpOME				0.0141	0.635	0.247	0.0567	11.7 [10 - 13.7]	8.97 [7.43 - 10.8]
11(12)/14(15)-EpETrE				0.636	0.34	0.0738	0.108	0.781 [0.499 - 1.22]	0.688 [0.422 - 1.12]
15_16-DiHODE/ 15(16)-EpODE				0.0315	0.416	0.257	0.127	5.43 [5 - 5.89]	4.49 [3.98 - 5.05]
12-HEPE/12-HETE				0.0303	0.552	0.278	0.161	0.137 [0.121 - 0.155]	0.11 [0.0896 - 0.135]
14_15-DiHETrE/ 14(15)-EpETrE				0.902	0.257	0.525	0.427	10.1 [7.66 - 13.4]	10.1 [7.3 - 14.1]
Sum(HDoHEs)				0.0032	0.385	0.212	0.0001	3.82 [3.37 - 4.34]	2.66 [2.19 - 3.24]
17_18_DiHETE+ 19_20_DiHDoPe				0.0001	0.0944	0.645	0.0001	4.45 [3.88 - 5.11]	7.44 [6.3 - 8.78]
Sum(DiHETrE/EpETrE)				0.316	0.387	0.748	0.102	20.1 [16.4 - 24.6]	17.1 [13.1 - 22.3]
Sum(DiHODE)/Sum(EpODE)				0.051	0.537	0.242	0.272	5.12 [4.74 - 5.53]	4.34 [3.86 - 4.88]
Bile acids
CA	1º-BA	Cyp27A1; CYP8B1	nM	0.0321	0.359	0.417	0.0406	27.4 [20.8 - 36.2]	19.3 [13.6 - 27.4]
CDCA	1º-BA	Cyp27A1	nM	0.978	0.212	0.677	0.158	38.7 [29.2 - 51.5]	46.7 [32.6 - 66.9]
UDCA	2º-BA	Microbiome	nM	0.625	0.56	0.245	0.972	68.3 [46.5 - 100]	90.1 [61.4 - 132]
DCA	2º-BA	Microbiome	nM	0.696	0.0157	0.316	0.799	219 [184 - 261]	177 [120 - 259]
LCA	2º-BA	Microbiome	nM	0.411	0.228	0.797	0.293	32.2 [25.4 - 40.8]	29.3 [23 - 37.4]
w-MCA	2º-BA	Cyp27A1	nM	0.836	0.185	0.0573	0.22	7.34 [4.85 - 11.1]	7.63 [5.46 - 10.7]
b-MCA	2º-BA	Cyp27A1	nM	0.248	0.621	0.43	0.717	1.42 [0.924 - 2.2]	1.96 [1.32 - 2.91]
TCA	1º-BA Conj	BAT	nM	0.39	0.594	0.0999	0.0784	13.9 [11 - 17.5]	11.7 [8.1 - 16.9]
TCDCA	1º-BA Conj	BAT	nM	0.726	0.42	0.149	0.0007	28.4 [22.6 - 35.8]	30.3 [21.6 - 42.7]
TUDCA	2º-BA Conj	BAT	nM	0.0275	0.777	0.887	0.0001	1.07 [0.78 - 1.48]	1.92 [1.53 - 2.41]
TDCA	2º-BA Conj	BAT	nM	0.23	0.989	0.118	0.0019	12.8 [9.84 - 16.8]	13.7 [8.95 - 21]
TLCA	2º-BA Conj	BAT	nM	0.597	0.947	0.693	0.259	9.65 [7.95 - 11.7]	7.56 [5.18 - 11.1]
GCA	1º-BA Conj	BAT	nM	0.982	0.74	0.0467	0.0035	68.9 [56 - 84.8]	68.6 [51.6 - 91.1]
GCDCA	1º-BA Conj	BAT	nM	0.354	0.584	0.205	0.0001	316 [260 - 384]	367 [270 - 499]
GUDCA	2º-BA Conj	BAT	nM	0.453	0.607	0.193	0.0004	41 [32.9 - 51.2]	46.3 [32.8 - 65.4]
GDCA	2º-BA Conj	BAT	nM	0.0653	0.132	0.146	0.0001	157 [127 - 195]	186 [125 - 277]
GHDCA	2º-BA Conj	BAT	nM	0.228	0.335	0.936	0.571	0.891 [0.688 - 1.15]	0.72 [0.53 - 0.979]
GLCA	2º-BA Conj	BAT	nM	0.185	0.281	0.549	0.0003	15.4 [12.5 - 19]	21.8 [14.8 - 32.1]
T-a-MCA	2º-BA Conj	BAT	nM	0.818	0.778	0.154	0.135	2.89 [2.4 - 3.49]	2.62 [1.9 - 3.63]
Bile acids ratios
CA/CDCA				0.0008	0.788	0.179	0.0001	0.707 [0.571 - 0.876]	0.363 [0.271 - 0.487]
GDCA/DCA				0.0031	0.43	0.405	0.0001	0.719 [0.604 - 0.856]	1.05 [0.836 - 1.33]
TDCA/CA				0.0056	0.244	0.82	0.0001	0.469 [0.309 - 0.711]	0.906 [0.517 - 1.59]
GCA/CA				0.0104	0.314	0.838	0.0001	2.52 [1.86 - 3.39]	4.13 [2.84 - 6.01]
GDCA/CA				0.0007	0.664	0.946	0.0001	5.76 [4.01 - 8.27]	12.5 [7.71 - 20.2]
TDCA/TLCA				0.0114	0.829	0.0424	0.0003	1.33 [1.1 - 1.62]	1.81 [1.49 - 2.21]
(GDCA+GLCA)/(TDCA+TLCA)				0.01	0.0131	0.707	0.0003	7.04 [6.18 - 8.02]	9.61 [7.9 - 11.7]
TCA/CA				0.076	0.223	0.923	0.0004	0.506 [0.358 - 0.716]	0.711 [0.434 - 1.16]
TDCA/DCA				0.1	0.0549	0.448	0.0019	0.0605 [0.0467 - 0.0783]	0.0777 [0.0556 - 0.109]
DCA/CA				0.0459	0.875	0.944	0.021	8.01 [5.8 - 11.1]	12 [7.89 - 18.1]
GUDCA/UDCA				0.7	0.769	0.952	0.0584	0.546 [0.341 - 0.876]	0.515 [0.334 - 0.793]
GLCA/CDCA				0.273	0.975	0.654	0.0617	0.397 [0.278 - 0.567]	0.487 [0.291 - 0.817]
GCDCA/CDCA				0.491	0.519	0.584	0.0688	8.15 [6.21 - 10.7]	8.36 [5.68 - 12.3]
GCA/GDCA				0.0679	0.0556	0.493	0.204	0.431 [0.357 - 0.519]	0.368 [0.277 - 0.49]
w-MCA/UDCA				0.662	0.549	0.544	0.23	0.108 [0.0659 - 0.175]	0.0845 [0.054 - 0.132]
GCDCA/GLCA				0.256	0.429	0.568	0.445	20.5 [16.2 - 26]	16.8 [11.9 - 23.7]
w-MCA/T-a-MCA				0.431	0.353	0.476	0.529	3.16 [1.86 - 5.38]	2.86 [1.82 - 4.5]
GDCA/GLCA				0.988	0.61	0.224	0.676	9.92 [8.33 - 11.8]	8.53 [6.67 - 10.9]
TLCA/CDCA				0.651	0.674	0.821	0.734	0.249 [0.17 - 0.364]	0.169 [0.0992 - 0.287]
T-a-MCA/CDCA				0.913	0.35	0.363	0.929	0.0747 [0.0524 - 0.106]	0.057 [0.0351 - 0.0926]
(GCA+TCA)/CA				0.0148	0.175	0.839	0.0001	3.12 [2.3 - 4.23]	5.04 [3.4 - 7.47]
(GLCA+TLCA)/LCA				0.719	0.314	0.473	0.0657	1.08 [0.815 - 1.44]	1.11 [0.831 - 1.49]
(TCA+GCA+TDCA+GDCA)/ (GUDCA+TUDCA+GLCA+ TLCA+TCDCA+GCDCA)				0.809	0.456	0.45	0.705	0.637 [0.561 - 0.724]	0.606 [0.511 - 0.72]
(TCDCA+GCDCA)/CDCA				0.479	0.45	0.549	0.0706	9.06 [6.88 - 11.9]	9.31 [6.3 - 13.7]
(TUDAC+GUDCA)/UDCA				0.746	0.786	0.942	0.0635	0.589 [0.369 - 0.938]	0.54 [0.351 - 0.832]
DCA/(LCA+UDCA)				0.524	0.396	0.765	0.522	1.9 [1.42 - 2.55]	1.43 [0.971 - 2.1]
LCA/CDCA				0.451	0.585	0.483	0.859	0.66 [0.419 - 1.04]	0.589 [0.42 - 0.825]
(TDCA+GDCA)/DCA				0.0034	0.207	0.379	0.0001	0.794 [0.664 - 0.949]	1.17 [0.919 - 1.48]
UDCA/CDCA				0.691	0.49	0.847	0.329	1.39 [0.815 - 2.36]	1.94 [1.23 - 3.07]
GLCA/LCA				0.721	0.521	0.601	0.0867	0.711 [0.53 - 0.955]	0.749 [0.552 - 1.02]
TCDCA/CDCA				0.644	0.122	0.535	0.179	0.734 [0.53 - 1.01]	0.687 [0.433 - 1.09]
TLCA/LCA				0.961	0.0545	0.71	0.286	0.282 [0.2 - 0.396]	0.252 [0.182 - 0.347]
TUDCA/UDCA				0.746	0.949	0.997	0.234	2.83 [1.93 - 4.17]	2.04 [1.33 - 3.13]
Steroids
CRTL	Steroid	11-beta-HSD; Cyp11B1	nM	0.597	0.719	0.676	0.439	252 [231 - 274]	207 [158 - 272]
CRTN	Steroid	11-beta-HSD	nM	0.188	0.426	0.294	0.13	46.6 [43.6 - 49.9]	37.4 [29.5 - 47.3]
CRCTN	Steroid	Cyp11B1	nM	0.386	0.686	0.293	0.669	4.46 [3.84 - 5.18]	4.9 [3.82 - 6.27]
11-Deoxy-CTRL	Steroid	CYP8B1	nM	0.952	0.298	0.671	0.572	0.775 [0.701 - 0.857]	0.768 [0.601 - 0.98]
DHEAS	Steroid		nM	0.0057	0.595	0.705	0.0002	2000 [1410 - 2840]	1070 [726 - 1570]
TEST	Steroid	3-beta-HSD	nM	0.945	0.0016	0.209	0.0239	1.41 [1.1 - 1.81]	2.5 [1.63 - 3.85]
17OH-PROG	Steroid	3-beta-HSD	nM	0.0517	0.338	0.985	0.0006	1.04 [0.872 - 1.24]	0.951 [0.761 - 1.19]
Progesterone	Steroid	Sex Hormones	nM	0.0001	0.661	0.0876	0.0001	0.617 [0.542 - 0.701]	0.37 [0.317 - 0.432]
Steroid ratios
Tes/Prog				0.0021	0.0152	0.767	0.18	2.29 [1.75 - 3.01]	6.76 [4.34 - 10.5]
