# Supplementary material for: Association of plasma and CSF cytochrome P450, soluble epoxide hydrolase, and ethanolamide metabolism with Alzheimer’s disease
Source: Alzheimers Res Ther. 2021 Sep 6;13:149. doi: 10.1186/s13195-021-00893-6 (PMC8422756; doi:10.1186/s13195-021-00893-6)
Supplement: Supplementary file 7 — Additional file 7 : Table S4. The mean values and t-test and two-way ANOVA interaction p-values for all detected metabolites in CSF. P-values < 0.05 are colored red, p-values > 0.05 < 0.1 are colored orange. [file 13195_2021_893_MOESM7_ESM.xlsx]

## Sheet: ANOVA AD vs controlSupplement
Table S4. The mean values and t-test and two-way ANOVA interaction p-values for all detected metabolites in CSF. P-values < 0.05 are colored red, p-values > 0.05 < 0.1 are colored orange.
Metabolite information				p-values			Mean [95%CI] Uning subjects with p of fasted >60%
Metabolite name	Chemical class	Enzyme	Units	p-value AD vs Control	p-value Gender x Disease interaction	p-value Race x Disease interaction	Control mean [95%CI]	AD mean [95%CI]
Oxylipins, endocannabinoids, PUFAS and NSADs
PGF2a	PGs	COX2	nM	0.0028	0.0964	0.537	0.0356 [0.0313 - 0.0404]	0.0305 [0.0278 - 0.0335]
F2-IsoP	PGs	Auto-ox	nM	0.105	0.57	0.0295	0.269 [0.256 - 0.284]	0.295 [0.281 - 0.309]
12_13-DiHOME	vic-Diol	sEH	nM	0.0008	0.435	0.407	0.0275 [0.0245 - 0.0308]	0.0356 [0.0321 - 0.0394]
9_10-DiHOME	vic-Diol	sEH	nM	0.0003	0.476	0.161	0.016 [0.014 - 0.0182]	0.0218 [0.0196 - 0.0243]
15_16-DiHODE	vic-Diol	sEH	nM	0.12	0.8	0.922	0.0765 [0.0667 - 0.0877]	0.0735 [0.0662 - 0.0816]
14_15-DiHETrE	vic-Diol	sEH	nM	0.501	0.744	0.674	0.0461 [0.0433 - 0.0491]	0.0473 [0.0445 - 0.0503]
11_12-DiHETrE	vic-Diol	sEH	nM	0.0315	0.566	0.477	0.0179 [0.0166 - 0.0193]	0.017 [0.0158 - 0.0184]
17_18-DiHETE	vic-Diol	sEH	nM	0.34	0.932	0.942	0.0905 [0.0784 - 0.104]	0.0896 [0.0776 - 0.103]
14_15-DiHETE	vic-Diol	sEH	nM	0.0022	0.939	0.661	0.0294 [0.0254 - 0.0339]	0.023 [0.0195 - 0.0272]
19_20-DiHDoPE	vic-Diol	sEH	nM	0.588	0.128	0.346	0.0155 [0.014 - 0.0171]	0.0176 [0.0162 - 0.0192]
13-HODE	R-OH	LOX	nM	0.67	0.285	0.244	1.61 [1.56 - 1.66]	1.6 [1.56 - 1.65]
9-HODE	R-OH	LOX	nM	0.517	0.346	0.119	0.556 [0.535 - 0.577]	0.542 [0.525 - 0.56]
13-HOTE	R-OH	LOX	nM	0.469	0.0108	0.583	0.0497 [0.0468 - 0.0527]	0.052 [0.0482 - 0.0561]
9-HOTE	R-OH	LOX	nM	0.966	0.298	0.591	0.0121 [0.0113 - 0.013]	0.0123 [0.0114 - 0.0132]
12(13)-EpOME	Epox	CYP	nM	0.0001	0.0414	0.522	0.215 [0.196 - 0.236]	0.335 [0.304 - 0.369]
9(10)-EpOME	Epox	CYP	nM	0.0001	0.0303	0.584	0.219 [0.202 - 0.237]	0.31 [0.277 - 0.348]
20-HETE	R-OH	CYP	nM	0.0791	0.539	0.471	0.138 [0.126 - 0.152]	0.126 [0.118 - 0.135]
LA	PUFA	Diet	Rel Abs	0.0001	0.377	0.581	0.296 [0.278 - 0.315]	0.236 [0.224 - 0.249]
ALA	PUFA	Diet	Rel Abs	0.0146	0.104	0.739	0.293 [0.276 - 0.31]	0.265 [0.253 - 0.279]
AA	PUFA	D5D	Rel Abs	0.0001	0.508	0.948	0.308 [0.287 - 0.329]	0.247 [0.232 - 0.262]
EPA	PUFA	D6D	Rel Abs	0.0001	0.648	0.444	0.28 [0.249 - 0.314]	0.203 [0.184 - 0.224]
DHA	PUFA	D6D	Rel Abs	0.0118	0.322	0.663	0.284 [0.261 - 0.308]	0.257 [0.236 - 0.279]
OEA	Acyl-EA	PLD	nM	0.0001	0.489	0.0418	0.126 [0.116 - 0.137]	0.0866 [0.0813 - 0.0922]
LEA	Acyl-EA	PLD	nM	0.0934	0.0299	0.655	0.24 [0.23 - 0.251]	0.256 [0.246 - 0.267]
DHEA	Acyl-EA	PLD	nM	0.813	0.469	0.758	0.0136 [0.0119 - 0.0155]	0.016 [0.0147 - 0.0173]
Oxylipin ratios
9(10)/12(13)-EpOME				0.0001	0.401	0.98	1.02 [0.972 - 1.06]	0.928 [0.9 - 0.956]
11,12/14,15-DiHETrE				0.0009	0.56		0.389 [0.377 - 0.401]	0.36 [0.347 - 0.373]
9,10/12,13-DiHOME				0.558	0.593		0.582 [0.532 - 0.638]	0.613 [0.576 - 0.653]
14,15/17,18-DiHETE				0.171	0.748		0.326 [0.272 - 0.391]	0.259 [0.214 - 0.314]
12,13-DiHOME/EpOME				0.0615	0.875	0.506	0.128 [0.112 - 0.146]	0.106 [0.0939 - 0.12]
14,15/11,12-DiHETrE				0.0008	0.544	0.46	2.57 [2.5 - 2.65]	2.78 [2.68 - 2.88]
9,10-DiHOME/EpOME				0.902	0.656	0.409	0.0732 [0.0646 - 0.0831]	0.0703 [0.0611 - 0.0809]
EPA + DHA diols				0.178	0.82	0.801	0.147 [0.133 - 0.161]	0.145 [0.132 - 0.159]
Sum(DiHOME)/Sum(EpOME)				0.248	0.786	0.474	0.103 [0.0917 - 0.115]	0.0902 [0.0795 - 0.102]
Sum(DiHOMEs)				0.0007	0.356	0.267	0.0449 [0.0402 - 0.0501]	0.0584 [0.0529 - 0.0644]
Sum(EpOMEs)				0.0001	0.0688	0.585	0.437 [0.403 - 0.474]	0.648 [0.584 - 0.718]
Sum(LA Cyp+sEH)				0.0001	0.0231	0.407	0.492 [0.455 - 0.531]	0.723 [0.658 - 0.796]
Bile acids
CDCA	1º-BA	Cyp27A1	nM	0.756	0.234	0.152	1.06 [0.887 - 1.27]	1.23 [1.06 - 1.42]
UDCA	2º-BA	Microbiome	nM	0.425	0.0021	0.678	0.699 [0.58 - 0.842]	0.886 [0.719 - 1.09]
DCA	2º-BA	Microbiome	nM	0.601	0.0787	0.216	1.81 [1.57 - 2.1]	1.99 [1.67 - 2.38]
a-MCA	2º-BA	Cyp27A1	nM	0.319	0.751	0.416	0.0398 [0.0317 - 0.0499]	0.033 [0.0263 - 0.0414]
w-MCA	2º-BA	Cyp27A1	nM	0.267	0.36	0.0969	0.0826 [0.0652 - 0.105]	0.106 [0.0819 - 0.136]
TCA	1º-BA Conj	BAT	nM	0.291	0.164	0.182	0.405 [0.336 - 0.487]	0.503 [0.418 - 0.605]
TCDCA	1º-BA Conj	BAT	nM	0.0552	0.75	0.303	0.0797 [0.0675 - 0.094]	0.0704 [0.0603 - 0.0822]
TUDCA	2º-BA Conj	BAT	nM	0.0993	0.46	0.349	0.00272 [0.0022 - 0.00336]	0.00351 [0.00293 - 0.0042]
TDCA	2º-BA Conj	BAT	nM	0.878	0.234	0.0575	0.0463 [0.0397 - 0.054]	0.0459 [0.0381 - 0.0553]
GCA	1º-BA Conj	BAT	nM	0.98	0.277	0.0429	0.907 [0.79 - 1.04]	0.997 [0.862 - 1.15]
GCDCA	1º-BA Conj	BAT	nM	0.267	0.79	0.0913	0.79 [0.691 - 0.902]	0.808 [0.723 - 0.903]
GUDCA	2º-BA Conj	BAT	nM	0.548	0.872	0.109	0.0879 [0.0734 - 0.105]	0.0992 [0.0833 - 0.118]
GDCA	2º-BA Conj	BAT	nM	0.345	0.17	0.0303	0.367 [0.319 - 0.421]	0.414 [0.352 - 0.488]
GLCA	2º-BA Conj	BAT	nM	0.0185	0.299	0.491	0.0278 [0.024 - 0.0321]	0.0368 [0.0319 - 0.0425]
T-a-MCA	2º-BA Conj	BAT	nM	0.0262	0.433	0.463	0.0221 [0.0186 - 0.0264]	0.0303 [0.0256 - 0.0358]
Bile acids ratios
(GDCA+GLCA)/(TDCA)				0.0495	0.578	0.549	8.88 [8.07 - 9.78]	10.5 [9.26 - 11.9]
(GDCA+TDCA)/(TLCA+GLCA)				0.154	0.0513	0.0332	15.2 [12.8 - 18]	13 [10.8 - 15.5]
(GDCA+TDCA)/(TUDCA+GUDCA)				0.981	0.538	0.991	4.58 [3.73 - 5.62]	4.55 [3.66 - 5.66]
(TCDCA+GCDCA)/CDCA				0.241	0.0782	0.841	0.831 [0.707 - 0.977]	0.727 [0.632 - 0.837]
(TDCA+GDCA)/DCA				0.623	0.274	0.327	0.233 [0.205 - 0.265]	0.24 [0.211 - 0.272]
(TDCA+TCDCA)/(GDCA+GCDCA)				0.161	0.576	0.975	0.11 [0.101 - 0.119]	0.0968 [0.0875 - 0.107]
(TUDAC+GUDCA)/UDCA				0.881	0.0525	0.347	0.132 [0.106 - 0.165]	0.118 [0.0925 - 0.151]
DCA/(LCA+UDCA)				0.587	0.283	0.632	2.59 [2.15 - 3.13]	2.25 [1.81 - 2.78]
GCA/GCDCA				0.161	0.143	0.291	1.15 [1.05 - 1.26]	1.23 [1.13 - 1.35]
GCA/GDCA				0.666	0.671	0.966	2.47 [2.12 - 2.89]	2.41 [2.01 - 2.88]
GCDCA/CDCA				0.268	0.0832	0.832	0.744 [0.635 - 0.872]	0.657 [0.572 - 0.755]
GCDCA/GDCA				0.164	0.21	0.579	2.15 [1.85 - 2.51]	1.95 [1.66 - 2.29]
GCDCA/GLCA				0.0029	0.533	0.0727	28.5 [24.2 - 33.4]	21.9 [18.8 - 25.6]
GDCA/DCA				0.647	0.212	0.249	0.202 [0.179 - 0.229]	0.208 [0.186 - 0.233]
GDCA/GLCA				0.161	0.0588	0.0376	13.2 [11.1 - 15.7]	11.3 [9.37 - 13.5]
GLCA/CDCA				0.129	0.0427	0.0693	0.0262 [0.021 - 0.0326]	0.0299 [0.0248 - 0.0362]
GUDCA/UDCA				0.86	0.0606	0.34	0.126 [0.1 - 0.158]	0.112 [0.0874 - 0.143]
T-a-MCA/CDCA				0.18	0.122	0.684	0.0209 [0.0161 - 0.027]	0.0246 [0.0196 - 0.031]
TCDCA/CDCA				0.0996	0.104	0.759	0.0751 [0.0608 - 0.0927]	0.0572 [0.0469 - 0.0699]
TCDCA/GCDCA				0.125	0.512	0.714	0.101 [0.0915 - 0.111]	0.0871 [0.0779 - 0.0974]
TDCA/DCA				0.708	0.369	0.458	0.0256 [0.0212 - 0.0308]	0.0231 [0.0188 - 0.0283]
TDCA/GDCA				0.204	0.589	0.822	0.126 [0.114 - 0.14]	0.111 [0.0976 - 0.126]
TUDCA/UDCA				0.593	0.0018	0.717	0.00389 [0.00296 - 0.00513]	0.00396 [0.003 - 0.00521]
UDCA/CDCA				0.423	0.019	0.374	0.658 [0.531 - 0.816]	0.721 [0.588 - 0.885]
w-MCA/T-a-MCA				0.863	0.184	0.379	3.73 [2.74 - 5.08]	3.49 [2.53 - 4.81]
w-MCA/UDCA				0.705	0.265	0.2	0.118 [0.092 - 0.152]	0.119 [0.09 - 0.158]
Steroids
CRTL	Steroid	11-beta-HSD; Cyp11B1	nM	0.466	0.798	0.975	13.4 [12.6 - 14.4]	14.4 [13.7 - 15.2]
CRTN	Steroid	11-beta-HSD	nM	0.0048	0.25	0.378	3.89 [3.67 - 4.13]	4.37 [4.16 - 4.6]
CRCTN	Steroid	Cyp11B1	nM	0.503	0.226	0.995	0.373 [0.338 - 0.412]	0.407 [0.37 - 0.449]
11-Deoxy-CTRL	Steroid	CYP8B1	nM	0.0803	0.0648	0.132	0.0451 [0.0414 - 0.0491]	0.0525 [0.0484 - 0.057]
TEST	Steroid	3-beta-HSD	nM	0.49	0.245	0.827	0.0288 [0.0234 - 0.0355]	0.045 [0.0368 - 0.0551]
17OH-PROG	Steroid	3-beta-HSD	nM	0.109	0.408	0.525	0.0433 [0.0395 - 0.0476]	0.0464 [0.0426 - 0.0505]
