# Supplementary material for: Association of plasma and CSF cytochrome P450, soluble epoxide hydrolase, and ethanolamide metabolism with Alzheimer’s disease
Source: Alzheimers Res Ther. 2021 Sep 6;13:149. doi: 10.1186/s13195-021-00893-6 (PMC8422756; doi:10.1186/s13195-021-00893-6)
Supplement: Supplementary file 8 — Additional file 8 : Table S5. Variable importance in projection (VIP) scores for all plasma and CSF variables used for partial least square discriminant analysis (PLS-DA). [file 13195_2021_893_MOESM8_ESM.xlsx]

## Sheet: VIP
Table S5. Variable importance in projection (VIP) scores for all plasma and CSF variables used for partial least square discriminant analysis (PLS-DA)
Variable	Tissue	VIP
OEA/LEA	Plasam	2.9
DEA/LEA	Plasam	2.54
CSF_OEA/LEA	CSF	2.48
CSF_OEA	CSF	2.44
DHEA/LEA	Plasam	2.18
17_18-DiHETE	Plasam	2.16
Progesterone	Plasam	1.97
CSF_12(13)-EpOME	CSF	1.95
DEA/aLEA	Plasam	1.95
DEA	Plasam	1.79
DHEAS	Plasam	1.79
OEA	Plasam	1.77
AEA	Plasam	1.75
CSF_Sum(EpOMEs)	CSF	1.74
CSF_Sum(LA Cyp+sEH)	CSF	1.74
17_18_DiHETE+19_20_DiHDoPe	Plasam	1.74
9-HETE	Plasam	1.74
12,13-DiHOME/EpOME 2	Plasam	1.71
4-HDoHE	Plasam	1.71
DHEA/aLEA	Plasam	1.69
Tes/Prog	Plasam	1.67
CSF_9(10)/12(13)-EpOME	CSF	1.64
DHEA	Plasam	1.64
CA/CDCA	Plasam	1.6
CSF_9(10)-EpOME	CSF	1.58
14_15-DiHETrE	Plasam	1.55
9-HEPE	Plasam	1.47
5-HETE	Plasam	1.45
5-HEPE	Plasam	1.45
CSF_AA_RelAb	CSF	1.43
12-HEPE	Plasam	1.39
Sum(HDoHEs)	Plasam	1.38
1-OG	Plasam	1.37
CSF_GLCA	CSF	1.36
9_12_13-TriHOME	Plasam	1.36
DGLEA	Plasam	1.35
Sum(DiHOME)/Sum(EpOME)	Plasam	1.34
11_12-DiHETrE	Plasam	1.34
CSF_PGF2a	CSF	1.31
CSF_12,13-DiHOME/EpOME	CSF	1.3
8-HETE	Plasam	1.3
2-OG	Plasam	1.29
15_16-DiHODE/15(16)-EpODE	Plasam	1.28
(GDCA+GLCA)/(TDCA+TLCA)	Plasam	1.28
11-HETE	Plasam	1.27
CSF_GCDCA/GLCA	CSF	1.26
GDCA/CA	Plasam	1.26
CSF_LA_RelAb	CSF	1.25
14-HDoHE	Plasam	1.25
9_10-e-DiHO	Plasam	1.23
12-HETE	Plasam	1.22
CSF_F2-IsoP	CSF	1.18
F2-IsoP	Plasam	1.16
15-HEPE	Plasam	1.16
1-LG	Plasam	1.16
CSF_(GDCA+GLCA)/(TDCA)	CSF	1.14
Sum(DiHODE)/Sum(EpODE)	Plasam	1.13
CSF_UDCA	CSF	1.12
CA	Plasam	1.12
Testosterone	Plasam	1.12
GDCA/DCA	Plasam	1.11
w-MCA/UDCA	Plasam	1.1
CSF_Sum(DiHOME)/Sum(EpOME)	CSF	1.09
CSF_TEST	CSF	1.09
15-HETE	Plasam	1.09
2-LG	Plasam	1.09
CSF_14,15/17,18-DiHETE	CSF	1.07
(TDCA+GDCA)/DCA	Plasam	1.07
LEA	Plasam	1.07
13-HODE	Plasam	1.06
TUDCA	Plasam	1.06
CSF_UDCA/CDCA	CSF	1.03
CSF_EPA_RelAb	CSF	1.03
PGF2a	Plasam	1.03
(w)+a+b-MCA	Plasam	1.03
AA_screen	Plasam	1.02
CSF_TCDCA/GCDCA	CSF	1.01
CSF_11-Deoxy-CTRL	CSF	1.01
LCA/CDCA	Plasam	1.01
PGE2	Plasam	1
12_13-DiHOME	Plasam	0.999
CSF_9_10-DiHOME	CSF	0.986
CSF_11,12/14,15-DiHETrE	CSF	0.975
CSF_14,15/11,12-DiHETrE	CSF	0.971
CSF_GUDCA/UDCA	CSF	0.971
9,10-DiHOME/EpOME 2	Plasam	0.967
GCA/CA	Plasam	0.966
12-HEPE/12-HETE	Plasam	0.964
CSF_(TUDAC+GUDCA)/UDCA	CSF	0.962
9-HODE	Plasam	0.951
(GCA+TCA)/CA	Plasam	0.95
9(10)-EpOME	Plasam	0.948
TDCA/CA	Plasam	0.943
LA_screen	Plasam	0.941
CSF_TDCA/GDCA	CSF	0.938
GHDCA	Plasam	0.917
EPEA_Screen	Plasam	0.912
CSF_(TDCA+TCDCA)/(GDCA+GCDCA)	CSF	0.881
CSF_9,10-DiHOME/EpOME	CSF	0.867
GLCA	Plasam	0.866
TXB2	Plasam	0.86
TDCA/TLCA	Plasam	0.839
(TUDAC+GUDCA)/UDCA	Plasam	0.836
PGD2	Plasam	0.835
CSF_TCDCA	CSF	0.799
5_6-DiHETrE	Plasam	0.791
12_13-DiHODE	Plasam	0.788
CSF_GLCA/CDCA	CSF	0.785
CSF_GCDCA/GDCA	CSF	0.784
CSF_T-a-MCA	CSF	0.777
CSF_GDCA	CSF	0.774
CSF_DCA	CSF	0.77
CSF_20-HETE	CSF	0.768
NA-Gly	Plasam	0.768
GCA/GCDCA	Plasam	0.766
GDCA	Plasam	0.766
CSF_DHA_RelAb	CSF	0.759
CSF_GCA/GDCA	CSF	0.758
w-MCA/T-a-MCA	Plasam	0.757
CSF_9,10/12,13-DiHOME	CSF	0.752
DCA/(LCA+UDCA)	Plasam	0.747
GLCA/CDCA	Plasam	0.733
TLCA/CDCA	Plasam	0.724
ALA_screen	Plasam	0.723
14,15/11,12-DiHETrE	Plasam	0.72
11,12/14,15-DiHETrE	Plasam	0.72
TCA/CA	Plasam	0.72
CSF_17_18-DiHETE	CSF	0.719
CSF_13-HOTE	CSF	0.715
2-AG	Plasam	0.713
9_10-DiHODE/9(10)-EpODE	Plasam	0.711
GCA/GDCA	Plasam	0.705
8_9-DiHETrE	Plasam	0.705
CSF_TCDCA/CDCA	CSF	0.704
DHA_screen	Plasam	0.703
EPA_screen	Plasam	0.701
15(16)-EpODE	Plasam	0.695
5_15-DiHETE	Plasam	0.681
11(12)-EpETrE	Plasam	0.679
UDCA/CDCA	Plasam	0.675
DCA/CA	Plasam	0.673
CSF_CRTL	CSF	0.659
NO-Gly	Plasam	0.656
1-AG	Plasam	0.653
CSF_DHEA	CSF	0.644
CSF_DCA/(LCA+UDCA)	CSF	0.643
17-OH Prog	Plasam	0.634
13-KODE	Plasam	0.621
POEA_Screen	Plasam	0.62
12(13)-EpOME	Plasam	0.619
CSF_TUDCA/UDCA	CSF	0.616
CSF_19_20-DiHDoPE	CSF	0.616
CSF_(GDCA+TDCA)/(TLCA+GLCA)	CSF	0.613
9-HOTE	Plasam	0.61
GCDCA/CDCA	Plasam	0.604
9_10-DiHOME	Plasam	0.603
CSF_ALA_RelAb	CSF	0.599
CSF_14_15-DiHETE	CSF	0.588
CSF_TDCA/DCA	CSF	0.586
CSF_TDCA/DCA 2	CSF	0.586
CSF_LEA	CSF	0.583
CSF_EPA + DHA diols	CSF	0.582
CSF_CRCTN	CSF	0.582
CSF_GDCA/GLCA	CSF	0.581
CSF_CRTN	CSF	0.58
CSF_Sum(DiHOMEs)	CSF	0.575
(TCDCA+GCDCA)/CDCA	Plasam	0.574
GCDCA	Plasam	0.574
GCDCA/GLCA	Plasam	0.573
CSF_w-MCA/UDCA	CSF	0.57
11(12)/14(15)-EpETrE	Plasam	0.565
LCA	Plasam	0.563
CSF_a-MCA	CSF	0.562
(TDCA+TCDCA)/(GDCA+GCDCA)	Plasam	0.541
(GDCA+TDCA)/(TUDCA+GUDCA)	Plasam	0.53
TLCA	Plasam	0.528
13-HOTE	Plasam	0.51
TDCA/GDCA	Plasam	0.508
CSF_12_13-DiHOME	CSF	0.507
9(10)-EpODE	Plasam	0.506
TCDCA/GCDCA	Plasam	0.503
CSF_DHEA/LEA	CSF	0.496
CSF_(GDCA+TDCA)/(TUDCA+GUDCA)	CSF	0.495
CSF_w-MCA	CSF	0.493
Cortisone	Plasam	0.487
CSF_13-HODE	CSF	0.477
CSF_T-a-MCA/CDCA	CSF	0.455
TDCA/DCA	Plasam	0.443
CSF_TUDCA	CSF	0.442
TCA	Plasam	0.437
T-a-MCA/CDCA	Plasam	0.436
CSF_9-HODE	CSF	0.434
UDCA	Plasam	0.397
aLEA	Plasam	0.395
(GLCA+TLCA)/LCA	Plasam	0.39
w+a+(b)-MCA	Plasam	0.373
TCDCA/CDCA	Plasam	0.371
GUDCA	Plasam	0.369
CDCA	Plasam	0.368
CSF_(TCDCA+GCDCA)/CDCA	CSF	0.345
19_20-DiHDoPE	Plasam	0.343
CSF_15_16-DiHODE	CSF	0.335
GDCA/GLCA	Plasam	0.331
GCA	Plasam	0.329
CSF_GCDCA/CDCA	CSF	0.323
TDCA	Plasam	0.323
CSF_11_12-DiHETrE	CSF	0.309
Cortisol	Plasam	0.302
GCDCA/GDCA	Plasam	0.299
(GDCA+TDCA)/(TLCA+GLCA)	Plasam	0.29
CSF_GCDCA	CSF	0.273
15_16-DiHODE	Plasam	0.269
Cortexolone	Plasam	0.263
CSF_GUDCA	CSF	0.247
(TCA+GCA+TDCA+GDCA)/(GUDCA+TUDCA+GLCA+TLCA+TCDCA+GCDCA)	Plasam	0.247
T-w+(a)+b-MCA	Plasam	0.247
CSF_TDCA	CSF	0.222
CSF_9-HOTE	CSF	0.218
9_10-DiHODE	Plasam	0.214
CSF_GCA	CSF	0.213
14_15-DiHETrE/14(15)-EpETrE	Plasam	0.213
CSF_CDCA	CSF	0.196
14(15)-EpETrE	Plasam	0.174
CSF_GDCA/DCA	CSF	0.158
CSF_(TDCA+GDCA)/DCA	CSF	0.156
DCA	Plasam	0.146
TCDCA	Plasam	0.13
CSF_GCA/GCDCA	CSF	0.122
corticosterone	Plasam	0.12
13-KODE/13-HODE	Plasam	0.113
CSF_w-MCA/T-a-MCA	CSF	0.111
CSF_14_15-DiHETrE	CSF	0.109
CSF_17OH-PROG	CSF	0.106
CSF_TCA	CSF	0.0631
Sum(DiHETrE/EpETrE)	Plasam	0.0621
